# Supplementary material for: Elevated temperature and drought stress significantly affect fruit quality and activity of anthocyanin-related enzymes in jujube (Ziziphus jujuba Mill. cv. ‘Lingwuchangzao’)
Source: PLoS One. 2020 Nov 5;15(11):e0241491. doi: 10.1371/journal.pone.0241491 (PMC7646374; doi:10.1371/journal.pone.0241491)
Supplement: S1 Table — (XLSX) [file pone.0241491.s001.xlsx]

## Sheet: air temperature, soil moisture
Time	T1	T2		Time	D1	D2	D3	fied capacity
2019-06-05	18.16	20.1		2019-06-05	20	14.4	9.5	27.14
02:00:00	14.02	16.2		01:00:00	19.8	14.2	9.3	27.14
04:00:00	13.69	15.7		02:00:00	19.7	14.4	8.9	27.14
06:00:00	16.33	18.3		03:00:00	19.5	14.5	9.3	27.14
08:00:00	22.8	24.8		04:00:00	19.9	14.3	9	27.14		T1: natural air temperature; T2: 1.5-2.5 ℃ than natural air temperature
10:00:00	26.78	29		05:00:00	20	14.2	9.2	27.14		D1: 70 - 75 % of field capacity; D2: 50 - 55% of field capacity; D3:30 - 35 % of field capacity
00:00:00	30.76	32.7		06:00:00	20.2	14.3	9.4	27.14
14:00:00	31.79	33.8		07:00:00	20.1	14.5	9.2	27.14
16:00:00	37	39.1		08:00:00	20	14.4	9	27.14
18:00:00	34.73	36.8		09:00:00	20	14.4	9.2	27.14
20:00:00	27.45	29.5		10:00:00	20	14.5	9.3	27.14
22:00:00	23.2	25		11:00:00	20	14.5	9.4	27.14
2109-06-10	22.94	25.1		12:00:00	19.9	14.4	9.4	27.14
02:00:00	17.18	19.1		13:00:00	19.9	14.4	9.3	27.14
04:00:00	15.95	17.9		14:00:00	20	14.4	9.5	27.14
06:00:00	14.34	16.4		15:00:00	19.8	14.3	9.2	27.14
08:00:00	22.29	24.5		16:00:00	19.9	14.4	9.7	27.14
10:00:00	28.03	30.1		17:00:00	19.8	14.3	9.5	27.14
00:00:00	31	33.1		18:00:00	20	14.3	9.5	27.14
14:00:00	32	34		19:00:00	19.9	14.2	9.5	27.14
16:00:00	35.4	37.4		20:00:00	19.9	14.4	9.6	27.14
18:00:00	32.05	34.2		21:00:00	19.9	14.4	9.4	27.14
20:00:00	28	29.98		22:00:00	20	14.3	9.7	27.14
22:00:00	21.18	23.2		23:00:00	19.8	14.4	9.6	27.14
2019-06-15	16.4	18.4		2019-06-10	19.7	14.4	9.4	27.14
02:00:00	16.7	18.7		01:00:00	19.8	14.4	9.5	27.14
04:00:00	15.8	17.9		02:00:00	19.9	14.2	9.4	27.14
06:00:00	16.3	18.3		03:00:00	19.8	14.3	9.3	27.14
08:00:00	17.2	19.4		04:00:00	19.9	14.4	9.4	27.14
10:00:00	18.1	20.1		05:00:00	19.8	14.4	9.3	27.14
00:00:00	17.9	20		06:00:00	20	14.2	9.5	27.14
14:00:00	17.3	19.36		07:00:00	20	14.2	9.5	27.14
16:00:00	21.5	23.4		08:00:00	19.9	14.3	9.6	27.14
18:00:00	22.6	24.7		09:00:00	19.7	14.4	9.5	27.14
20:00:00	19	20.9		10:00:00	20	14.1	9.5	27.14
22:00:00	15.4	17.3		11:00:00	19.9	14.2	9.7	27.14
2019-06-20	24.1	26		12:00:00	19.8	14.4	9.7	27.14
02:00:00	20.8	23		13:00:00	19.9	14.4	9.6	27.14
04:00:00	18.4	20.6		14:00:00	19.8	14.4	9.7	27.14
06:00:00	18.3	20.5		15:00:00	19.9	14.4	9.6	27.14
08:00:00	19.1	21		16:00:00	19.9	14.4	9.4	27.14
10:00:00	21	22.9		17:00:00	19.8	14.4	9.8	27.14
00:00:00	23.1	25.4		18:00:00	19.8	14.3	9.7	27.14
14:00:00	25	27.1		19:00:00	19.8	14.4	9.6	27.14
16:00:00	22.4	24.3		20:00:00	19.7	14.5	9.7	27.14
18:00:00	18.1	20.3		21:00:00	19.7	14.4	9.5	27.14
20:00:00	17.7	19.4		22:00:00	19.6	14.4	9.7	27.14
22:00:00	17.8	19.6		23:00:00	19.8	14.4	9.7	27.14
2019-06-25	20	22.1		2019-06-15	19.7	14.4	9.5	27.14
02:00:00	20	22.1		01:00:00	19.7	14.3	9.6	27.14
04:00:00	19.3	21.2		02:00:00	19.6	14.3	9.6	27.14
06:00:00	18.3	20.6		03:00:00	19.8	14.6	9.7	27.14
08:00:00	22.1	24.5		04:00:00	19.8	14.3	9.8	27.14
10:00:00	24.8	27.1		05:00:00	19.8	14.5	9.8	27.14
00:00:00	32.2	34.2		06:00:00	19.8	14.4	9.5	27.14
14:00:00	30.5	32.8		07:00:00	19.7	14.3	9.6	27.14
16:00:00	26.6	29		08:00:00	19.7	14.5	9.5	27.14
18:00:00	25.3	27.2		09:00:00	19.8	14.4	9.5	27.14
20:00:00	23.8	26		10:00:00	19.8	14.3	9.6	27.14
22:00:00	22.1	24.2		11:00:00	19.8	14.5	9.3	27.14
2019-06-30	14.4	16.5		12:00:00	19.6	14.3	9.5	27.14
02:00:00	12.8	14.8		13:00:00	19.6	14.5	9.3	27.14
04:00:00	12.6	14.7		14:00:00	19.5	14.5	9.5	27.14
06:00:00	12.7	14.7		15:00:00	19.7	14.4	9.4	27.14
08:00:00	20.4	22.3		16:00:00	19.5	14.5	8.8	27.14
10:00:00	27.7	29.7		17:00:00	19.5	14.5	9.1	27.14
00:00:00	30.6	32.6		18:00:00	19.4	14.5	8.9	27.14
14:00:00	32.9	35		19:00:00	19.7	14.5	9.2	27.14
16:00:00	32.2	34.5		20:00:00	19	14.7	8.9	27.14
18:00:00	31.5	34		21:00:00	19.3	14.6	8.6	27.14
20:00:00	24.6	26.7		22:00:00	19.5	14.5	9.2	27.14
22:00:00	17.8	19.8		23:00:00	19.7	14.5	9	27.14
2019-07-05	18.5	20.5		2019-06-20	19.1	14.6	9.1	27.14
02:00:00	17.1	19		01:00:00	19.8	14.6	9	27.14
04:00:00	15.7	17.6		02:00:00	19.7	14.5	9.1	27.14
06:00:00	15.6	17.7		03:00:00	19.4	14.6	9.3	27.14
08:00:00	23.7	25.6		04:00:00	19.5	14.5	8.9	27.14
10:00:00	29.1	31.2		05:00:00	19.7	14.6	9.1	27.14
00:00:00	31.6	34		06:00:00	19.6	14.5	9	27.14
14:00:00	32.2	34.3		07:00:00	19.7	14.5	8.9	27.14
16:00:00	31.7	33.6		08:00:00	19.6	14.5	8.9	27.14
18:00:00	30.3	32.4		09:00:00	19.7	14.6	9.1	27.14
20:00:00	23.7	25.7		10:00:00	19.8	14.7	9.4	27.14
22:00:00	19.3	21.4		11:00:00	19.7	14.6	9	27.14
2019-07-10	16.4	18.4		12:00:00	19.8	14.4	8.3	27.14
02:00:00	15.9	17.9		13:00:00	19.6	14.4	8.7	27.14
04:00:00	15.8	17.8		14:00:00	19.6	14.7	8.4	27.14
06:00:00	15.4	17.2		15:00:00	19.4	14.6	9.3	27.14
08:00:00	17.8	19.6		16:00:00	19.4	14.7	8.4	27.14
10:00:00	21.2	23		17:00:00	19.5	14.7	9.1	27.14
00:00:00	31.4	33.4		18:00:00	19.3	14.8	8.7	27.14
14:00:00	32.9	35.1		19:00:00	19.3	14.7	8.8	27.14
16:00:00	32.7	34.8		20:00:00	19.4	14.5	9.1	27.14
18:00:00	30.3	32.3		21:00:00	19.3	14.6	9	27.14
20:00:00	23.2	25.3		22:00:00	19.4	14.6	9.2	27.14
22:00:00	19	21.1		23:00:00	19.6	14.7	8.5	27.14
2019-07-15	20.1	22.1		2019-06-25	19.6	14.7	9.2	27.14
02:00:00	17.2	19.3		01:00:00	19.6	14.5	8.5	27.14
04:00:00	16.1	18		02:00:00	19.7	14.6	9.2	27.14
06:00:00	16.8	18.7		03:00:00	19.6	14.5	9.4	27.14
08:00:00	19.4	21.3		04:00:00	19.6	14.9	9.3	27.14
10:00:00	25.5	27.6		05:00:00	19.8	14.6	9.3	27.14
00:00:00	23.3	25.4		06:00:00	19.5	14.5	9.3	27.14
14:00:00	23	25.1		07:00:00	19.7	14.7	9.2	27.14
16:00:00	24	26		08:00:00	19.6	14.6	9.1	27.14
18:00:00	23.7	25.8		09:00:00	19.5	14.7	9.4	27.14
20:00:00	19.9	21.8		10:00:00	19.5	14.5	9.3	27.14
22:00:00	18.7	20.6		11:00:00	19.6	14.6	9.3	27.14
2019-07-20	21.5	23.5		12:00:00	19.4	14.6	9	27.14
02:00:00	21.9	24		13:00:00	19.4	14.6	9.3	27.14
04:00:00	21.9	24		14:00:00	19.5	14.7	9	27.14
06:00:00	21	23.2		15:00:00	19.5	14.7	9.4	27.14
08:00:00	20.2	22.3		16:00:00	19.6	14.5	9.5	27.14
10:00:00	22.9	24.8		17:00:00	19.3	14.5	9.4	27.14
00:00:00	33.8	35.8		18:00:00	19.4	14.4	9.5	27.14
14:00:00	37.1	39.2		19:00:00	19.4	14.6	9.4	27.14
16:00:00	37.5	39.4		20:00:00	19.5	14.7	9.5	27.14
18:00:00	34.5	36.5		21:00:00	19.6	14.7	9.7	27.14
20:00:00	26.5	28.7		22:00:00	19.5	14.6	9.4	27.14
22:00:00	22.5	24.7		23:00:00	19.5	14.6	9.5	27.14
2019-07-25	20.7	22.6		2019-06-30	20.2	14.6	9.4	27.14
02:00:00	18.9	21		01:00:00	19.8	14.7	9.5	27.14
04:00:00	18.2	20.2		02:00:00	19.6	14.6	9.6	27.14
06:00:00	19.8	21.7		03:00:00	19.7	14.6	9.4	27.14
08:00:00	23.1	25.4		04:00:00	19.6	14.6	9.4	27.14
10:00:00	25.1	27.2		05:00:00	19.8	14.6	9.6	27.14
00:00:00	34.8	36.8		06:00:00	19.8	14.7	9.3	27.14
14:00:00	37	39.1		07:00:00	19.9	14.5	9.3	27.14
16:00:00	36.4	38.5		08:00:00	19.6	14.6	9.2	27.14
18:00:00	35	37		09:00:00	19.7	14.6	8.9	27.14
20:00:00	26.1	28.3		10:00:00	19.6	14.6	9.4	27.14
22:00:00	23.5	25.6		11:00:00	19.6	14.5	9.5	27.14
2019-07-30	18.3	20.3		12:00:00	19.6	14.6	9.4	27.14
02:00:00	18	19.9		13:00:00	19.7	14.6	9.2	27.14
04:00:00	18.2	20		14:00:00	19.6	14.5	9.5	27.14
06:00:00	16.7	18.7		15:00:00	19.7	14.6	9.2	27.14
08:00:00	21.2	23.2		16:00:00	19.6	14.6	9.5	27.14
10:00:00	27.8	29.8		17:00:00	19.4	14.6	9.3	27.14
00:00:00	32.1	34.3		18:00:00	19.2	14.6	9.5	27.14
14:00:00	34.8	37.2		19:00:00	19.3	14.5	9.3	27.14
16:00:00	36.4	38.3		20:00:00	19.1	14.5	9.8	27.14
18:00:00	32.9	34.9		21:00:00	19.1	14.6	9.4	27.14
20:00:00	25.2	27		22:00:00	19.4	14.4	9.6	27.14
22:00:00	20.1	22		23:00:00	19.2	14.5	9.6	27.14
2019-08-05	17.5	19.5		2019-07-05	19.4	14.6	9.2	27.14
02:00:00	17.3	19.3		01:00:00	18.6	14.5	9.4	27.14
04:00:00	17.2	19.2		02:00:00	18.8	14.6	9.5	27.14
06:00:00	14.3	16.4		03:00:00	18.9	14.6	9.7	27.14
08:00:00	20.1	22.2		04:00:00	19	14.7	9.3	27.14
10:00:00	27.2	29.2		05:00:00	18.8	14.4	9.2	27.14
00:00:00	33	35.2		06:00:00	19.2	14.6	9.5	27.14
14:00:00	36	38.2		07:00:00	18.8	14.5	9.6	27.14
16:00:00	30.6	32.8		08:00:00	19.3	14.5	9.6	27.14
18:00:00	33.3	35.4		09:00:00	19.2	14.7	9.3	27.14
20:00:00	25.3	27.4		10:00:00	19.3	14.6	9.5	27.14
22:00:00	21.5	23.5		11:00:00	18.6	14.6	9.6	27.14
2019-08-10	17.8	20		12:00:00	18.8	14.6	9.5	27.14
02:00:00	15.9	17.8		13:00:00	19.5	14.5	9.4	27.14
04:00:00	15.2	17.1		14:00:00	19.1	14.6	9.6	27.14
06:00:00	14.5	16.5		15:00:00	19	14.5	9.6	27.14
08:00:00	20.4	22.5		16:00:00	19.2	14.6	9.4	27.14
10:00:00	25.1	27.3		17:00:00	19.2	14.5	9.4	27.14
00:00:00	31.9	33.9		18:00:00	19.2	14.6	9.5	27.14
14:00:00	33.1	35.4		19:00:00	19	14.4	9.6	27.14
16:00:00	32.2	34		20:00:00	19.2	14.5	9.4	27.14
18:00:00	29.3	31.1		21:00:00	19.1	14.6	9.5	27.14
20:00:00	23.8	25.8		22:00:00	19.3	14.5	9.4	27.14
22:00:00	21.7	23.8		23:00:00	19.2	14.6	9.6	27.14
2019-08-15	15.7	17.8		2019-07-10	19.2	14.4	9.5	27.14
02:00:00	15.1	17.1		01:00:00	19.2	14.5	9.5	27.14
04:00:00	14.4	16.3		02:00:00	18.8	14.5	9.6	27.14
06:00:00	13.7	15.7		03:00:00	19.4	14.6	9.6	27.14
08:00:00	19.3	21.3		04:00:00	18.9	14.4	9.5	27.14
10:00:00	25.4	27.4		05:00:00	19.1	14.4	9.7	27.14
00:00:00	33.8	35.8		06:00:00	18.8	14.7	9.6	27.14
14:00:00	34.6	36.5		07:00:00	19.1	14.4	9.3	27.14
16:00:00	37.1	39		08:00:00	19.3	14.6	9.6	27.14
18:00:00	32.8	35		09:00:00	19.1	14.4	9.5	27.14
20:00:00	24.7	26.9		10:00:00	19.1	14.4	9.7	27.14
22:00:00	24.9	26.9		11:00:00	19.1	13.7	9.6	27.14
2019-08-20	22.7	24.8		12:00:00	19.4	13.6	9.6	27.14
02:00:00	21.2	23.3		13:00:00	19.5	13.6	9.6	27.14
04:00:00	19.6	21.9		14:00:00	19.6	13.7	9.6	27.14
06:00:00	19.2	21.3		15:00:00	19.4	13.7	9.6	27.14
08:00:00	17.6	19.7		16:00:00	19.2	13.7	9.8	27.14
10:00:00	19.3	21		17:00:00	19.1	13.7	9.6	27.14
00:00:00	22.6	24.6		18:00:00	19.1	13.9	9.6	27.14
14:00:00	23.5	25.6		19:00:00	19.4	13.7	9.4	27.14
16:00:00	25.8	28		20:00:00	19.5	13.9	9.6	27.14
18:00:00	24.4	26.4		21:00:00	19.5	13.6	9.8	27.14
20:00:00	19.3	21.4		22:00:00	19.6	13.9	9.7	27.14
22:00:00	17.3	19.3		23:00:00	19.6	13.9	9.5	27.14
2019-08-25	16.65	18.74		2019-07-15	19.8	13.7	9.7	27.14
02:00:00	15.6	17.74		01:00:00	19.8	14.2	9.7	27.14
04:00:00	14.14	16.18		02:00:00	19.6	14	9.7	27.14
06:00:00	13.13	14.98		03:00:00	19.4	13.9	9.6	27.14
08:00:00	18.53	20.64		04:00:00	19.4	13.8	9.6	27.14
10:00:00	27.15	29.12		05:00:00	19.5	13.7	9.7	27.14
00:00:00	29.91	31.98		06:00:00	19.5	13.9	9.6	27.14
14:00:00	31.41	33.36		07:00:00	19.3	13.8	9.7	27.14
16:00:00	32.12	34.21		08:00:00	19.5	13.9	9.7	27.14
18:00:00	29.13	31.2		09:00:00	19.5	14	9.6	27.14
20:00:00	20.4	22.41		10:00:00	19.6	13.8	9.4	27.14
22:00:00	19.01	20.99		11:00:00	19.6	14	9.5	27.14
2019-08-30	13.54	15.44		12:00:00	19.2	13.9	9.8	27.14
02:00:00	14.14	15.99		13:00:00	19.6	14.1	9.6	27.14
04:00:00	13.14	14.99		14:00:00	19.6	14.2	9.8	27.14
06:00:00	11.91	13.99		15:00:00	19.6	14	9.5	27.14
08:00:00	17.29	19.26		16:00:00	19.4	14.2	9.5	27.14
10:00:00	24.31	26.25		17:00:00	19.7	14.3	9.6	27.14
00:00:00	28.01	29.94		18:00:00	19.6	14	9.6	27.14
14:00:00	29.81	31.86		19:00:00	19.7	14.3	9.5	27.14
16:00:00	30.66	32.65		20:00:00	19.9	14	9.5	27.14
18:00:00	26.85	29.04		21:00:00	19.6	14.6	9.5	27.14
20:00:00	17.42	19.5		22:00:00	19.7	14.9	9.5	27.14
22:00:00	15.52	17.36		23:00:00	19.6	14.6	9.3	27.14
2019-09-05	15.11	17.14		2019-07-20	19.6	14.8	9.5	27.14
02:00:00	13.36	15.47		01:00:00	19.6	14.7	9.6	27.14
04:00:00	12.98	14.88		02:00:00	19.6	14.5	9.6	27.14
06:00:00	11.85	13.87		03:00:00	19.6	14.6	9.2	27.14
08:00:00	17.58	19.65		04:00:00	19.7	14.6	9.4	27.14
10:00:00	25.37	27.43		05:00:00	19.7	14.8	9.5	27.14
00:00:00	28.51	30.58		06:00:00	19.5	14.8	9.3	27.14
14:00:00	29.51	31.57		07:00:00	19.7	14.7	9.4	27.14
16:00:00	27.8	30		08:00:00	19.6	14.7	9.6	27.14
18:00:00	27.45	29.44		09:00:00	19.5	14.7	9.7	27.14
20:00:00	20.46	22.55		10:00:00	19.6	14.7	9.5	27.14
22:00:00	18.33	20.4		11:00:00	19.5	14.7	9.5	27.14
2019-09-10	18.89	20.91		12:00:00	19.6	14.7	9.5	27.14
02:00:00	18.47	20.65		13:00:00	19.6	14.8	9.5	27.14
04:00:00	16.83	19.04		14:00:00	19.6	14.7	9.6	27.14
06:00:00	14.8	16.88		15:00:00	19.7	14.7	9.5	27.14
08:00:00	19.77	21.92		16:00:00	19.6	14.4	9.5	27.14
10:00:00	26.09	28.2		17:00:00	19.7	14.7	9.8	27.14
00:00:00	28.06	30.09		18:00:00	19.5	14.7	9.3	27.14
14:00:00	27.58	29.52		19:00:00	19.7	14.8	9.5	27.14
16:00:00	29.26	31.29		20:00:00	19.6	14.8	9.3	27.14
18:00:00	26.52	28.56		21:00:00	19.7	14.7	9.4	27.14
20:00:00	19.9	21.73		22:00:00	19.6	14.7	9.6	27.14
22:00:00	17.7	19.78		23:00:00	19.5	14.7	9.5	27.14
2019-09-15	19.67	21.69		2019-07-25	19.6	14.8	9.5	27.14
02:00:00	19.23	21.2		01:00:00	19.7	14.7	9.7	27.14
04:00:00	17.84	19.91		02:00:00	19.6	14.7	9.6	27.14
06:00:00	17.02	18.97		03:00:00	19.5	14.6	9.4	27.14
08:00:00	19.3	21.24		04:00:00	19.7	14.7	9.4	27.14
10:00:00	25.29	27.38		05:00:00	19.6	14.6	9.2	27.14
00:00:00	27.76	29.73		06:00:00	19.6	14.7	9.5	27.14
14:00:00	28.51	30.57		07:00:00	19.5	14.7	9.3	27.14
16:00:00	26.66	28.66		08:00:00	19.5	14.7	9.2	27.14
18:00:00	21.9	23.81		09:00:00	19.6	14.6	9.2	27.14
20:00:00	18.73	20.92		10:00:00	19.6	14.5	9.4	27.14
22:00:00	17.95	19.91		11:00:00	19.5	14.8	9.3	27.14
2019-09-20	14.16	16.09		12:00:00	19.3	14.9	9.4	27.14
02:00:00	13.2	15.18		13:00:00	19.1	14.9	9.1	27.14
04:00:00	12.46	14.48		14:00:00	19.3	14.8	9.2	27.14
06:00:00	13.26	15.3		15:00:00	19.3	14.8	9.4	27.14
08:00:00	16.77	18.86		16:00:00	19.4	14.7	9.3	27.14
10:00:00	22.4	24.71		17:00:00	19.3	14.8	9.3	27.14
00:00:00	24.03	25.99		18:00:00	19.4	14.7	9.4	27.14
14:00:00	23.38	25.32		19:00:00	19.3	14.8	9.4	27.14
16:00:00	22.32	24.35		20:00:00	19.4	14.8	9.2	27.14
18:00:00	20.6	22.56		21:00:00	19.3	14.8	9.1	27.14
20:00:00	20.34	22.51		22:00:00	19	14.8	9.2	27.14
22:00:00	18.49	20.58		23:00:00	19.2	14.8	9.6	27.14
2019-09-25	18.5	20.64		2019-07-30	19.3	14.8	9.4	27.14
02:00:00	18.54	20.43		01:00:00	19.4	14.6	9.5	27.14
04:00:00	18.56	20.62		02:00:00	19.3	14.7	9.1	27.14
06:00:00	18.94	20.91		03:00:00	19.3	14.6	9.4	27.14
08:00:00	19.68	21.62		04:00:00	19.2	14.9	9.3	27.14
10:00:00	19.77	21.81		05:00:00	19.3	14.5	8.9	27.14
00:00:00	17.05	18.96		06:00:00	19.3	14.6	9.3	27.14
14:00:00	16.09	18.06		07:00:00	19.4	14.7	9.4	27.14
16:00:00	15.53	17.58		08:00:00	19.3	14.7	9.2	27.14
18:00:00	15.65	17.62		09:00:00	19.2	14.5	9.1	27.14
20:00:00	13.26	15.3		10:00:00	19.2	14.8	9.2	27.14
22:00:00	13.14	15.1		11:00:00	19.2	14.6	9.2	27.14
2019-09-30	12.2	14.15		12:00:00	19.2	14.7	9.1	27.14
02:00:00	11.2	13.24		13:00:00	19.2	14.6	9.4	27.14
04:00:00	11.34	13.31		14:00:00	19.2	14.7	9.3	27.14
06:00:00	11.91	13.89		15:00:00	19.2	14.6	9.3	27.14
08:00:00	15.26	17.34		16:00:00	19.2	14.7	9.4	27.14
10:00:00	18.52	20.57		17:00:00	19.2	14.7	9.2	27.14
00:00:00	21.9	24.1		18:00:00	19.1	14.7	9.5	27.14
14:00:00	25.89	27.91		19:00:00	19.5	14.6	9.2	27.14
16:00:00	25.67	27.8		20:00:00	19.3	14.6	9.4	27.14
18:00:00	21.22	23.11		21:00:00	19.2	14.6	9.5	27.14
20:00:00	13.93	15.94		22:00:00	19.1	14.7	9.3	27.14
22:00:00	11.43	13.46		23:00:00	19.1	14.7	9.1	27.14
				2019-08-05	19.2	14.7	9.3	27.14
				01:00:00	19.2	14.6	9.4	27.14
				02:00:00	19.2	14.7	9.2	27.14
				03:00:00	19.1	14.7	9.3	27.14
				04:00:00	19.2	14.8	9.4	27.14
				05:00:00	19.2	14.6	9.2	27.14
				06:00:00	19.2	14.5	9.3	27.14
				07:00:00	19.3	14.6	9.6	27.14
				08:00:00	19.1	14.7	10	27.14
				09:00:00	19.4	14.7	10.2	27.14
				10:00:00	19.2	14.6	10.3	27.14
				11:00:00	19.2	14.7	10.1	27.14
				12:00:00	19.3	14.5	10.2	27.14
				13:00:00	19.3	14.6	10.2	27.14
				14:00:00	19.2	14.6	10.1	27.14
				15:00:00	19	14.6	10.1	27.14
				16:00:00	19.3	14.8	10.2	27.14
				17:00:00	19.1	14.6	10.4	27.14
				18:00:00	19.2	14.7	10.2	27.14
				19:00:00	19.3	14.6	10.3	27.14
				20:00:00	19.2	14.6	10	27.14
				21:00:00	19.2	14.5	9.9	27.14
				22:00:00	19.2	14.6	10	27.14
				23:00:00	19.2	14.7	10	27.14
				2019-08-10	19.1	14.8	10.1	27.14
				01:00:00	19.2	14.7	10.1	27.14
				02:00:00	19	14.7	10.3	27.14
				03:00:00	19.3	14.6	10.1	27.14
				04:00:00	19.2	14.7	10.1	27.14
				05:00:00	19.1	14.7	10.1	27.14
				06:00:00	19.1	14.4	10.2	27.14
				07:00:00	19.1	14.6	10	27.14
				08:00:00	19.3	14.8	10	27.14
				09:00:00	19.4	14.6	10.2	27.14
				10:00:00	19	14.6	10.1	27.14
				11:00:00	19.4	14.8	10.1	27.14
				12:00:00	19.3	14.6	10.2	27.14
				13:00:00	19	14.7	10.1	27.14
				14:00:00	19.5	14.6	10.1	27.14
				15:00:00	19.5	14.7	10.2	27.14
				16:00:00	19.1	14.6	10.2	27.14
				17:00:00	19.3	14.7	10	27.14
				18:00:00	19.4	14.6	10.2	27.14
				19:00:00	19.4	14.7	10.1	27.14
				20:00:00	19.3	14.4	10.2	27.14
				21:00:00	19.4	14.6	10.3	27.14
				22:00:00	18.8	14.7	10.3	27.14
				23:00:00	19.3	14.7	10.1	27.14
				2019-08-15	19.4	14.8	10.2	27.14
				01:00:00	19	14.6	10.3	27.14
				02:00:00	19.2	14.8	10.2	27.14
				03:00:00	19.4	14.6	10.1	27.14
				04:00:00	19.1	14.8	10	27.14
				05:00:00	19.5	14.7	10.1	27.14
				06:00:00	19.1	14.8	10.4	27.14
				07:00:00	19	14.7	10.2	27.14
				08:00:00	18.8	14.8	10.1	27.14
				09:00:00	19.1	14.8	10.2	27.14
				10:00:00	19.1	14.8	10.2	27.14
				11:00:00	19.4	14.8	10.1	27.14
				12:00:00	19.3	14.7	10	27.14
				13:00:00	19.2	14.6	10	27.14
				14:00:00	19.1	14.7	10.1	27.14
				15:00:00	19	14.8	10	27.14
				16:00:00	19.3	14.7	10.1	27.14
				17:00:00	18.8	14.7	10	27.14
				18:00:00	18.9	14.7	10.2	27.14
				19:00:00	18.7	14.9	10	27.14
				20:00:00	19	14.6	10.1	27.14
				21:00:00	18.8	14.7	10.1	27.14
				22:00:00	19.3	14.8	10.1	27.14
				23:00:00	18.7	14.9	10	27.14
				2019-08-20	18.9	14.7	10.2	27.14
				01:00:00	19.2	14.6	10.1	27.14
				02:00:00	19	14.9	10.1	27.14
				03:00:00	19.2	14.6	10.1	27.14
				04:00:00	19	14.5	10.2	27.14
				05:00:00	19.2	14.7	9.9	27.14
				06:00:00	18.9	14.6	10	27.14
				07:00:00	19.1	14.7	10.4	27.14
				08:00:00	19.3	14.7	9.8	27.14
				09:00:00	19	14.7	10	27.14
				10:00:00	19	14.6	10.1	27.14
				11:00:00	19	14.7	9.9	27.14
				12:00:00	19.2	14.8	10	27.14
				13:00:00	18.9	14.8	10	27.14
				14:00:00	19.3	14.7	10	27.14
				15:00:00	19.1	14.6	10.3	27.14
				16:00:00	19.4	14.7	9.8	27.14
				17:00:00	19.3	14.8	10.1	27.14
				18:00:00	19.4	14.7	10	27.14
				19:00:00	19.4	14.7	10.1	27.14
				20:00:00	19.5	14.7	10	27.14
				21:00:00	19.5	14.6	10.3	27.14
				22:00:00	19.5	14.8	10	27.14
				23:00:00	19.4	14.7	10	27.14
				2019-08-25	19.5	14.7	9.9	27.14
				01:00:00	19.7	14.8	10	27.14
				02:00:00	19.6	14.6	10.1	27.14
				03:00:00	19.5	14.7	10	27.14
				04:00:00	19.5	14.4	10.1	27.14
				05:00:00	19.6	14.8	10.2	27.14
				06:00:00	19.6	14.7	10.1	27.14
				07:00:00	19.7	14.7	10.1	27.14
				08:00:00	19.6	14.7	9.9	27.14
				09:00:00	19.6	14.7	10	27.14
				10:00:00	19.4	14.8	10	27.14
				11:00:00	19.6	14.8	10.1	27.14
				12:00:00	19.6	14.6	10	27.14
				13:00:00	19.6	14.6	10	27.14
				14:00:00	19.3	14.6	10.1	27.14
				15:00:00	19.6	14.5	10.1	27.14
				16:00:00	19.5	14.6	9.8	27.14
				17:00:00	19.6	14.7	10	27.14
				18:00:00	19.5	14.8	10	27.14
				19:00:00	19.4	14.7	10.1	27.14
				20:00:00	19.4	14.6	10	27.14
				21:00:00	19.3	14.8	10.1	27.14
				22:00:00	19.4	14.6	10	27.14
				23:00:00	19.5	14.7	10	27.14
				2019-08-30	19.4	14.6	10	27.14
				01:00:00	19.5	14.8	10	27.14
				02:00:00	19.4	14.7	10.3	27.14
				03:00:00	19.5	14.7	10.1	27.14
				04:00:00	19.4	14.5	10	27.14
				05:00:00	19.4	14.5	10.1	27.14
				06:00:00	19.4	14.6	10	27.14
				07:00:00	19.6	14.8	10.1	27.14
				08:00:00	19.4	14.7	10.2	27.14
				09:00:00	19.4	14.8	10	27.14
				10:00:00	19.5	14.8	10.1	27.14
				11:00:00	19.4	14.7	10.2	27.14
				12:00:00	19.5	14.7	10.1	27.14
				13:00:00	19.4	14.7	10.2	27.14
				14:00:00	19.4	14.7	10.1	27.14
				15:00:00	19.5	14.9	10.3	27.14
				16:00:00	19.6	14.8	10.2	27.14
				17:00:00	19.5	14.9	10	27.14
				18:00:00	19.5	14.9	9.8	27.14
				19:00:00	19.3	14.7	9.7	27.14
				20:00:00	19.4	14.8	10.2	27.14
				21:00:00	19.3	14.9	9.9	27.14
				22:00:00	19.5	14.8	10.1	27.14
				23:00:00	19.3	14.9	10	27.14
				2019-09-05	19.4	14.8	10.1	27.14
				01:00:00	19.5	14.9	9.8	27.14
				02:00:00	19.5	14.7	9.9	27.14
				03:00:00	19.4	14.8	10.1	27.14
				04:00:00	19.4	14.9	9.4	27.14
				05:00:00	19.4	15	9.6	27.14
				06:00:00	19.4	14.9	9.5	27.14
				07:00:00	19.5	14.9	8.7	27.14
				08:00:00	19.5	14.7	9.7	27.14
				09:00:00	19.5	14.7	9.7	27.14
				10:00:00	19.6	14.9	9.7	27.14
				11:00:00	19.1	14.8	9.8	27.14
				12:00:00	19.5	14.8	9.5	27.14
				13:00:00	19.3	14.6	9.4	27.14
				14:00:00	19.6	14.8	9.8	27.14
				15:00:00	19.2	14.8	9.1	27.14
				16:00:00	19.3	14.9	9.7	27.14
				17:00:00	19.7	14.8	9.9	27.14
				18:00:00	19.6	14.9	9.9	27.14
				19:00:00	19.1	14.8	10	27.14
				20:00:00	19.1	14.9	10	27.14
				21:00:00	19.6	14.8	10.5	27.14
				22:00:00	19.7	14.9	10.5	27.14
				23:00:00	19.7	14.9	10.5	27.14
				2019-09-10	19	14.9	10.5	27.14
				01:00:00	19.6	15	10.5	27.14
				02:00:00	19.3	14.9	10.5	27.14
				03:00:00	19.1	14.9	10.2	27.14
				04:00:00	19.7	14.9	10.5	27.14
				05:00:00	19.5	14.8	10.5	27.14
				06:00:00	19.7	14.9	10.5	27.14
				07:00:00	19.3	14.9	10.4	27.14
				08:00:00	19.1	14.8	10.4	27.14
				09:00:00	19.7	14.8	10.6	27.14
				10:00:00	19.6	14.8	10.5	27.14
				11:00:00	19.7	14.9	9.6	27.14
				12:00:00	19.6	14.9	9.8	27.14
				13:00:00	19.1	14.9	10.2	27.14
				14:00:00	19.6	14.9	10.5	27.14
				15:00:00	19.4	14.9	10.1	27.14
				16:00:00	19.7	14.8	10.1	27.14
				17:00:00	19.5	14.9	10	27.14
				18:00:00	19.3	14.9	10	27.14
				19:00:00	19.2	14.9	10	27.14
				20:00:00	19.5	14.7	10.2	27.14
				21:00:00	19.2	14.9	9.9	27.14
				22:00:00	19.2	14.7	10.1	27.14
				23:00:00	19.8	14.9	10.1	27.14
				2019-09-15	19.1	14.9	10.2	27.14
				01:00:00	19.6	14.9	10	27.14
				02:00:00	19.4	14.8	9.9	27.14
				03:00:00	19.6	14.9	9.9	27.14
				04:00:00	19.8	14.8	10	27.14
				05:00:00	19.2	14.9	10	27.14
				06:00:00	19.5	14.8	9.9	27.14
				07:00:00	19.4	14.9	9.9	27.14
				08:00:00	19.7	14.8	9.8	27.14
				09:00:00	18.9	14.9	9.8	27.14
				10:00:00	19.4	14.8	9.9	27.14
				11:00:00	19.9	14.8	9.8	27.14
				12:00:00	19.1	14.8	9.7	27.14
				13:00:00	19.9	14.9	9.5	27.14
				14:00:00	19.7	14.9	9.6	27.14
				15:00:00	19.7	14.9	9.5	27.14
				16:00:00	19.1	14.8	9.5	27.14
				17:00:00	19.6	14.8	9.5	27.14
				18:00:00	19.6	14.9	9.5	27.14
				19:00:00	19.7	14.9	9.4	27.14
				20:00:00	19.6	14.9	9.4	27.14
				21:00:00	19.7	14.9	10.3	27.14
				22:00:00	19.5	14.9	10.1	27.14
				23:00:00	19.6	14.8	10.1	27.14
				2019-09-20	19.6	14.9	10.1	27.14
				01:00:00	19.5	15	10	27.14
				02:00:00	19.2	15	10.1	27.14
				03:00:00	19.5	14.9	10	27.14
				04:00:00	19.7	14.9	10.1	27.14
				05:00:00	19.2	14.9	10.1	27.14
				06:00:00	19.4	14.8	10.1	27.14
				07:00:00	19.4	14.7	10.2	27.14
				08:00:00	19.6	14.9	10	27.14
				09:00:00	19.4	15	10	27.14
				10:00:00	19.5	15	10.1	27.14
				11:00:00	19.6	14.9	10	27.14
				12:00:00	19.6	14.8	10.1	27.14
				13:00:00	19.5	15	10.1	27.14
				14:00:00	19.6	14.8	10.1	27.14
				15:00:00	19.4	15	10	27.14
				16:00:00	19.5	14.8	10	27.14
				17:00:00	19.4	14.8	10	27.14
				18:00:00	19.6	14.8	10.2	27.14
				19:00:00	19.6	14.9	10.1	27.14
				20:00:00	19.5	15	9.9	27.14
				21:00:00	19.5	14.8	10	27.14
				22:00:00	19.4	14.9	10	27.14
				23:00:00	19.5	15	9.9	27.14
				2019-09-25	19.5	14.8	10	27.14
				01:00:00	19.5	14.9	9.9	27.14
				02:00:00	19.5	14.9	9.9	27.14
				03:00:00	19.4	14.9	9.9	27.14
				04:00:00	19.5	15	10	27.14
				05:00:00	19.6	14.9	10	27.14
				06:00:00	19.7	14.9	9.9	27.14
				07:00:00	19.6	14.9	10.2	27.14
				08:00:00	19.4	14.9	9.9	27.14
				09:00:00	19.6	15	10.2	27.14
				10:00:00	19.5	14.9	9.9	27.14
				11:00:00	19.4	14.8	10	27.14
				12:00:00	19.5	14.9	10	27.14
				13:00:00	19.5	14.8	9.9	27.14
				14:00:00	19.5	14.8	9.8	27.14
				15:00:00	19.5	14.9	10	27.14
				16:00:00	19.5	14.9	9.8	27.14
				17:00:00	19.4	14.8	9.9	27.14
				18:00:00	19.4	14.8	10.1	27.14
				19:00:00	19.6	14.9	10	27.14
				20:00:00	19.3	14.8	10	27.14
				21:00:00	19.4	14.8	9.8	27.14
				22:00:00	19.4	14.8	9.9	27.14
				23:00:00	19.5	14.9	9.9	27.14
				2019-09-30	19.5	14.8	9.9	27.14
				01:00:00	19.5	14.9	10	27.14
				02:00:00	19.5	14	9.9	27.14
				03:00:00	19.5	14.4	9.9	27.14
				04:00:00	19.4	13.5	9.9	27.14
				05:00:00	19.5	13.1	9.8	27.14
				06:00:00	19.4	14.1	9.9	27.14
				07:00:00	19.4	13.9	10.1	27.14
				08:00:00	19.4	13.5	10.1	27.14
				09:00:00	19.3	13.8	10	27.14
				10:00:00	19.5	14	10	27.14
				11:00:00	19.3	13.7	10	27.14
				12:00:00	19.4	13.9	10.1	27.14
				13:00:00	19.4	13.9	10.2	27.14
				14:00:00	19.5	13.8	10.4	27.14
				15:00:00	19.4	14	10.1	27.14
				16:00:00	19.5	13.9	10.2	27.14
				17:00:00	19.5	14	10.1	27.14
				18:00:00	19.5	14	10.2	27.14
				19:00:00	19.5	14.7	10.1	27.14
				20:00:00	19.5	14.8	10.2	27.14
				21:00:00	19.5	14.8	10.2	27.14
				22:00:00	19.6	14.8	10.1	27.14
				23:00:00	19.6	14.8	10.2	27.14

## Sheet: Texture indices in jujubes
sugar content
			D1			D2			D3
S1	T1		6.70589	7.09635	7.76606	7.06433	7.30703	6.30305	6.188	7.30163	6.59409
	T2		7.73835	7.29027	7.63031	7.69544	6.16782	7.77396	8.20257	7.08225	6.65895
S2	T1		15.4903	12.9343	12.8561	10.2688	11.2736	14.1668	13.7986	12.7967	12.6263
	T2		15.6977	14.1134	16.9387	12.3871	12.8172	13.2473	13.0323	14.1075	9.37634
S3	T1		25.6981	25.27	28.4685	19.1349	22.7563	26.2917	25.0177	22.8844	23.6855
	T2		34.4933	30.5267	29.8292	30.963	28.8739	31.3324	24.8767	25.8875	28.3316
acid content
			D1			D2			D3
S1	T1		0.277	0.271	0.277	0.2791	0.2752	0.2784	0.2813	0.3014	0.3017
	T2		0.2715	0.2614	0.2714	0.2715	0.2685	0.271	0.291	0.2901	0.28913
S2	T1		0.6074	0.5895	0.6082	0.6134	0.6231	0.6027	0.6422	0.629	0.6427
	T2		0.5231	0.5039	0.5236	0.5437	0.5625	0.5635	0.5924	0.6033	0.5927
S3	T1		0.4427	0.4623	0.4422	0.4422	0.4623	0.4623	0.4422	0.4623	0.402
	T2		0.4226	0.4029	0.4133	0.4628	0.3834	0.4824	0.4422	0.402	0.4824
sugar/acid
			D1			D2			D3
S1	T1		24.209	26.1858	28.0363	25.3111	26.5517	22.6403	21.9978	24.2257	21.8564
	T2		28.5022	27.8893	28.1146	28.3442	22.9714	28.6862	28.1875	24.4131	23.031
S2	T1		25.5026	21.9411	21.138	16.7408	18.0928	23.5055	21.4865	20.3446	19.6458
	T2		30.0089	28.0084	32.3505	22.783	22.7861	23.509	21.9991	23.3839	15.8197
S3	T1		58.0486	54.6615	64.3792	43.272	49.2242	56.8715	56.5756	49.5012	58.9191
	T2		81.6216	75.7675	72.1733	66.9037	75.3102	64.951	56.2567	64.3967	58.7305
												T1: natural air temperature; T2: 1.5-2.5 ℃ than natural air temperature
												D1: 70 - 75 % of field capacity; D2: 50 - 55% of field capacity; D3:30 - 35 % of field capacity
												S1: the white ripening stage
												S2: the coloration stage
												S3: the complete ripening stage

## Sheet: Pigments indices in jujubes
	anthocyanin		D1			D2			D3
S1	T1		1.4904	1.95444	1.63471	1.57324	1.52362	1.46333	1.40154	1.48356	1.55529
	T2		1.92423	1.94031	1.57957	1.22928	2.24461	1.55732	1.30112	1.7933	1.54407
S2	T1		3.08519	3.37449	3.34839	3.26039	2.36915	3.45737	3.14899	2.95716	3.15067
	T2		4.81158	4.61764	4.4895	3.91906	3.47257	3.55848	3.35087	3.31877	3.44747
S3	T1		5.37615	4.33474	5.10795	4.43773	5.05383	4.27491	4.36825	4.27639	4.72545
	T2		6.19045	6.18627	6.54092	4.90531	5.17743	5.18911	4.72653	4.90529	4.80577
	carotenoid		D1			D2			D3
S1	T1		0.601923	0.62743	0.554144	0.558258	0.513044	0.538756	0.564435	0.625257	0.424511
	T2		0.745506	0.67408	0.717678	0.743992	0.735941	0.600099	0.529679	0.623394	0.635302
S2	T1		1.64737	1.8423	1.89689	1.59415	1.67992	1.93294	1.35226	1.26764	1.19553
	T2		2.48281	2.11525	2.36357	1.84238	1.66336	2.02022	1.65087	1.34515	1.47364
S3	T1		1.36729	1.32433	1.47478	1.18155	1.23165	1.19094	1.04861	1.19281	1.02828
	T2		1.51876	1.68074	1.51709	1.21044	1.29017	1.10105	1.11178	1.1317	1.09898
	flavonoid
			D1			D2			D3
S1	T1		21.23	29.48	28.15	27	22.52	26.55	23.38	19.05	25.03
	T2		31.87	25.21	23.77	25.15	26	25.54	24	23.93	22.93
S2	T1		29.6307	22.1072	29.9113	22.5899	25.5835	21.2638	26.4543	25.0879	26.2129
	T2		26.5057	26.4342	23.4048	28.1874	23.3496	20.4215	22.1149	20.3575	22.1066
S3	T1		60.7465	66.4208	67.0667	50.4758	59.4099	52.3829	54.3283	41.8741	50.1456
	T2		74.6744	69.45	70.7285	60.5558	63.5619	64.0623	55.1023	49.7273	54.9516
	chlorophyll
			D1			D2			D3
S1	T1		2.8508	3.2144	3.03127	3.51132	3.30685	3.26344	4.0212	3.79997	4.18477
	T2		2.96648	3.19677	3.23758	4.06161	3.61934	3.62671	4.32384	4.01748	4.24969
S2	T1		3.02565	3.19124	2.97309	3.03947	3.04179	2.97971	2.98567	3.06008	2.902
	T2		2.57669	2.5773	2.59111	2.54779	2.63021	2.60741	2.44974	2.7613	2.83512
S3	T1		2.53154	2.48784	2.7482	3.00159	2.67291	2.54955	2.51233	2.8207	2.9354
	T2		2.61026	2.40091	2.45645	2.89467	2.32187	2.53807	2.64982	2.41531	2.58584
												T1: natural air temperature; T2: 1.5-2.5 ℃ than natural air temperature
												D1: 70 - 75 % of field capacity; D2: 50 - 55% of field capacity; D3:30 - 35 % of field capacity
												S1: the white ripening stage
												S2: the coloration stage
												S3: the complete ripening stage

## Sheet: Enzymes indices in jujubes
	UFGT		D1			D2			D3
S1	T1		2.11187	1.98316	2.17228	1.7901	1.84001	1.74807	2.15783	2.03438	2.13157
	T2		2.71994	2.66215	2.55709	2.11318	2.19855	1.94639	2.02519	2.05277	2.05539
S2	T1		3.37923	3.64321	3.54734	3.30963	3.54209	3.19931	3.56572	2.96553	3.34508
	T2		3.98298	3.81975	3.95934	3.3464	3.35953	3.4843	3.68655	3.47511	3.48693
S3	T1		3.57098	3.81488	3.42914	3.4102	3.6072	3.50738	3.39893	3.46591	3.25709
	T2		4.26235	4.15203	4.2479	3.20587	3.11657	2.96553	3.73515	3.88749	3.95841
	PAL
			D1			D2			D3
S1	T1		0.12103	0.11479	0.12704	0.05954	0.06624	0.05977	0.07491	0.08612	0.0652
	T2		0.12173	0.11236	0.13167	0.12438	0.12854	0.11814	0.06705	0.07792	0.07017
S2	T1		0.19599	0.19686	0.19779	0.18032	0.18032	0.18633	0.17523	0.16679	0.18043
	T2		0.218	0.21661	0.20829	0.18471	0.2065	0.1817	0.18332	0.17581	0.18801
S3	T1		0.23406	0.21672	0.25359	0.20949	0.21105	0.22122	0.22817	0.23498	0.21811
	T2		0.28225	0.28029	0.28087	0.2425	0.22181	0.2477	0.22054	0.23452	0.22112
	DFR
			D1			D2			D3
S1	T1		770.2	807.96	822.47	664.02	674.14	713.82	595.33	553.46	605.18
	T2		829.05	811.75	830.1	761.99	801.39	737.63	675.51	679.34	619.13
S2	T1		974.19	993.89	931.22	876.26	828.65	837.95	767.62	799.75	740.8
	T2		1033.57	1011.72	1021.41	892.16	884.47	912.66	798.93	778.68	840.8
S3	T1		1053.71	1129.52	1027.44	1006.53	1021.63	1015.38	892.52	824.11	868.72
	T2		1174.24	1156.45	1136.74	1043.04	1040.58	974.9	927.54	915.01	924.41
	CHI
			D1			D2			D3
S1	T1		1398.62	1355.49	1406.38	1444.34	1481.44	1555.63	1226.95	1230.4	1310.63
	T2		1824.78	1703.15	1904.15	1471.08	1567.7	1380.5	1238.16	1233.85	1301.14
S2	T1		2560.65	2615	2431.25	2415.72	2316.51	2343.26	2138.8	2194.01	2062.02
	T2		2634.42	2919.68	2657.78	2123.27	2000.77	2211.27	2000.77	1944.7	1931.76
S3	T1		2540.81	2557.2	2646.92	2192.29	2101.7	2061.16	2032.32	2044.26	2095.23
	T2		2908.82	2889.84	2967.55	2326	2237.15	2315.65	2118.45	2297.82	2222.83
													T1: natural air temperature; T2: 1.5-2.5 ℃ than natural air temperature
													D1: 70 - 75 % of field capacity; D2: 50 - 55% of field capacity; D3:30 - 35 % of field capacity
													S1: the white ripening stage
													S2: the coloration stage
													S3: the complete ripening stage
